# Supplementary material for: Deep microbial proliferation at the basalt interface in 33.5–104 million-year-old oceanic crust
Source: Commun Biol. 2020 Apr 2;3:136. doi: 10.1038/s42003-020-0860-1 (PMC7118141; doi:10.1038/s42003-020-0860-1)
Supplement: Supplementary file 2 — Supplementary Data 1 [file 42003_2020_860_MOESM2_ESM.xlsx]

## Sheet: SupplementaryData1
	Supplementary Table 4| Phylogenetic affiliation and distribution of the highly contaminated sample U1368F-7R3, the drilling-fluid sample from U1365E, and the negative control used for laboratory manipulations based on 16S rRNA gene sequences. The distributions of OTUs detected from the three samples are also shown for the core samples with undetected microspheres.
	OTUs#	U1365E	U1365E	U1367F	U1368F	U1368F	U1365	Neg	Sub-	Putative affiliation	Closest cultivated species	Similarity (%)
		8R4 (109.9 mbsf)	12R2 (121.8 mbsf)	4R1 (36.6 mbsf)	4R2 (30.0 mbsf)	7R3 (50.4 mbsf)	Drilling Fluid		total		(Accession no.)
	SPG-C1	523	103	375	389	379	83	25	1944	β-Proteobacteria	Ralstonia pickettii (KP744133)	100
	SPG-C2	25	14	31		4			87	α-Proteobacteria	Brevundimonas vesicularis (KP050792)	99
	SPG-C3	9	7	15	6	6	21	9	73	β-Proteobacteria	Ralstonia insidiosa (KT720194)	98
	SPG-C4	7	2	7	19	20	11	1	68	α-Proteobacteria	Sphingomonas leidyi (KT720196)	99
	SPG-C5	11	1	11	11	20	3	1	61	α-Proteobacteria	Sphingomonas leidyi (KT720196)	99
	SPG-C6	7	3	10	20	15	2	2	61	α-Proteobacteria	Sphingomonas leidyi (KT720196)	99
	SPG-C7	14	1	11	12	17	4		59	α-Proteobacteria	Phyllobacterium myrsinacearum (KJ004494)	99
	SPG-C8	3	5	12	8	13	1	1	45	α-Proteobacteria	Sphingomonas leidyi (KT720196)	98
	SPG-C9	1	2	15	5	2		1	26	Actinobacteria	Arthrobacter chlorophenolicus (AY167845)	99
	SPG-C10	5	3	5	6	3			22	β-Proteobacteria	Delftia tsuruhatensis (KT229748)	99
	SPG-C11	8	3			3			14	γ-Proteobacteria	Acinetobacter junii (KT720180)	99
	SPG-C12					1	5	4	10	α-Proteobacteria	Sphingomonas leidyi (KT720196)	100
	SPG-C13	1			3	2			6	β-Proteobacteria	Ralstonia insidiosa (KT720194)	98
	SPG-C14	1			2	1			4	β-Proteobacteria	Ralstonia insidiosa (KT720187)	99
	SPG-C15	2			1	1			4	β-Proteobacteria	Ralstonia insidiosa (KT720194)	98
	SPG-C16					3			3	α-Proteobacteria	Candidatus Pelagibacter ubique (EU410957)	97
	SPG-C17			1		2			3	β-Proteobacteria	Ralstonia insidiosa (KT720187)	98
	SPG-C18			1	1	1			3	β-Proteobacteria	Ralstonia insidiosa (KT720194)	98
	SPG-C19					1	1		2	α-Proteobacteria	Sphingomonas leidyi (KT720196)	99
	SPG-C20					1	1		2	α-Proteobacteria	Bradyrhizobium paxllaeri (NR133708)	99
	SPG-C21					2			2	β-Proteobacteria	Burkholderia contaminans (KT719943)	99
	SPG-C22					1	1		2	β-Proteobacteria	Ralstonia insidiosa (KT720194)	98
	SPG-C23			1		1			2	β-Proteobacteria	Ralstonia insidiosa (KT720194)	100
	SPG-C24			1		1			2	β-Proteobacteria	Ralstonia insidiosa (KT720194)	98
	SPG-C25	1					1		2	β-Proteobacteria	Ralstonia insidiosa (KT720194)	97
	SPG-C26			1		1			2	α-Proteobacteria	Sphingomonas leidyi (KT720196)	99
	SPG-C27				1	1			2	β-Proteobacteria	Ralstonia insidiosa (KT720194)	99
	SPG-C28							1	1	α-Proteobacteria	Sphingomonas leidyi (KT720196)	99
	SPG-C29					1			1	β-Proteobacteria	Ralstonia insidiosa (KT720194)	97
	SPG-C30							1	1	α-Proteobacteria	Afipia broomeae (JQ689188)	99
	SPG-C31					1			1	β-Proteobacteria	Acidovorax temperans (KJ806338)	99
	SPG-C32						1		1	β-Proteobacteria	Ralstonia insidiosa (KT720194)	93
	SPG-C33					1			1	Aquificae	Balnearium lithotrophicum (NR028647)	91
	Total	618	144	497	484	505	135	46	2517
	mbsf: meters below the sea floor; Neg: negative control for DNA extraction; OTU: operational taxonomic unit.
