# Supplementary material for: Deep microbial proliferation at the basalt interface in 33.5–104 million-year-old oceanic crust
Source: Commun Biol. 2020 Apr 2;3:136. doi: 10.1038/s42003-020-0860-1 (PMC7118141; doi:10.1038/s42003-020-0860-1)
Supplement: Supplementary file 3 — Supplementary Data 2 [file 42003_2020_860_MOESM3_ESM.xlsx]

## Sheet: Supplementary Data 2
	Supplementary Table 5| Phylogenetic affiliation and distribution of OTUs from the core samples with undetected microspheres based on 16S rRNA gene sequences. Closest cultivated species were retrieved from GenBank through BLASTn searches.
	OTUs	U1365E, 8R4	U1365E, 12R2	U1367F, 4R1	U1368F, 4R2	Sub-total	Closest cultivated species (Accession no.)	Similarity (%)	Putative affiliation
		104 Ma	104 Ma	33 Ma	13.5 Ma
		109.6 mbsf	121.8 mbsf	33.0 mbsf	30.0 mbsf
	SPG_otu 1	53	88	198	0	339	Roseateles depolymerans (KT321702)	99	β-Proteobacteria
	SPG_otu 2	0	1	0	84	85	Alteromonas macleodii (KT247536)	99	γ-Proteobacteria
	SPG_otu 3	13	24	29	0	66	Brevundimonas vesicularis (KP050792)	99	α-Proteobacteria
	SPG_otu 4	4	8	30	0	42	Microbacterium ginsengisoli (KT720190)	99	Actinobacteria
	SPG_otu 5	1	3	4	28	36	Sulfurovum lithotrophicum (CP011308)	94	ε-Proteobacteria
	SPG_otu 6	0	18	9	8	35	Ralstonia insidiosa (KT720194)	98	β-Proteobacteria
	SPG_otu 7	6	3	0	13	22	Methyloprofundus sedimenti (KF484906)	97	γ-Proteobacteria
	SPG_otu 8	1	2	0	16	19	Thioreductor micantisoli (NR041022)	98	ε-Proteobacteria
	SPG_otu 9	0	0	0	15	15	Wandonia haliotis (NR114284)	88	Bacteroidetes
	SPG_otu 10	0	4	0	10	14	Arcobacter bivalviorum (HE565358)	95	ε-Proteobacteria
	SPG_otu 11	0	0	0	10	10	ectosymbiont of Rimicaris exoculata (FM203396)	97	ε-Proteobacteria
	SPG_otu 12	0	4	2	4	10	Delftia tsuruhatensis (KT229748)	99	β-Proteobacteria
	SPG_otu 13	0	8	0	0	8	Acinetobacter junii (KT720180)	99	γ-Proteobacteria
	SPG_otu 14	0	0	4	4	8	Arthrobacter russicus (NR024783)	99	Actinobacteria
	SPG_otu 15	0	0	0	7	7	Marinobacter hydrocarbonoclasticus (KR921924)	99	γ-Proteobacteria
	SPG_otu 16	0	0	0	6	6	Nitrosopumilus maritimus (NR102913)	97	Thaumarchaeota
	SPG_otu 17	0	6	0	0	6	Methanosaeta pelagica (NR113571)	84	Euryarchaeota
	SPG_otu 18	0	0	6	0	6	Ectothiorhodospira mobilis (NR125567)	91	γ-Proteobacteria
	SPG_otu 19	0	2	2	2	6	Ralstonia insidiosa (KT720194)	97	β-Proteobacteria
	SPG_otu 20	0	0	0	5	5	Arcobacter marinus (NR116342)	94	ε-Proteobacteria
	SPG_otu 21	0	0	0	4	4	Entomoplasma luminosum (NR025676)	81	Patescibacteria
	SPG_otu 22	0	0	0	4	4	Spiroplasma lampyridicola (NR025706)	78	Patescibacteria
	SPG_otu 23	0	0	0	4	4	Desulfuromonas michiganensis (NR114607)	91	δ-Proteobacteria
	SPG_otu 24	0	0	0	4	4	Coxiella burnetii (AY342037)	89	γ-Proteobacteria
	SPG_otu 25	0	3	0	0	3	Arcobacter bivalviorum (NR116730)	95	ε-Proteobacteria
	SPG_otu 26	0	0	0	3	3	Halomonas aquamarina (HG799632)	87	δ-Proteobacteria
	SPG_otu 27	0	0	0	3	3	Arcobacter bivalviorum (HE565358)	94	ε-Proteobacteria
	SPG_otu 28	0	0	0	3	3	Nitrosopumilus maritimus (NR102913)	88	Euryarchaeota
	SPG_otu 29	0	0	0	3	3	Candidatus Methanoplasma termitum (CP010070)	85	Euryarchaeota
	SPG_otu 30	0	0	0	3	3	Thioreductor micantisoli (NR041022)	97	ε-Proteobacteria
	SPG_otu 31	0	0	0	3	3	Thioreductor micantisoli (NR041022)	93	ε-Proteobacteria
	SPG_otu 32	0	0	0	3	3	Thioreductor micantisoli (NR041022)	90	ε-Proteobacteria
	SPG_otu 33	0	0	0	3	3	Candidatus Arcobacter sulfidicus (AY035822)	92	ε-Proteobacteria
	SPG_otu 34	0	0	0	3	3	Pelotomaculum thermopropionicum (AP009389)	84	Chloroflexi
	SPG_otu 35	0	0	0	3	3	Sulfurimonas gotlandica (NR121690)	93	ε-Proteobacteria
	SPG_otu 36	0	0	0	2	2	Lacibacter cauensis (KF228170)	87	Bacteroidetes
	SPG_otu 37	0	0	0	2	2	Sulfurovum lithotrophicum (CP011308)	94	ε-Proteobacteria
	SPG_otu 38	1	0	1	0	2	Afipia broomeae (NR029200)	99	α-Proteobacteria
	SPG_otu 39	2	0	0	0	2	Afipia broomeae (NR029200)	96	α-Proteobacteria
	SPG_otu 40	0	0	0	2	2	Sulfurimonas gotlandica (NR121690)	94	ε-Proteobacteria
	SPG_otu 41	0	0	0	2	2	Anaerolinea thermolimosa (NR040970)	84	Chloroflexi
	SPG_otu 42	0	0	0	2	2	Candidatus Arcobacter sulfidicus (AY035822)	92	ε-Proteobacteria
	SPG_otu 43	0	0	0	2	2	Sulfurimonas autotrophica (NR074451)	95	ε-Proteobacteria
	SPG_otu 44	0	0	0	2	2	Methyloprofundus sedimenti (KF484906)	96	γ-Proteobacteria
	SPG_otu 45	0	0	0	2	2	Candidatus Peregrinibacteria bacterium (KX123605)	79	Patescibacteria
	SPG_otu 46	0	0	2	0	2	Ralstonia insidiosa (KT720194)	98	β-Proteobacteria
	SPG_otu 47	0	0	0	2	2	Caldithrix abyssi (NR028969)	83	Omnitrophicaeota
	SPG_otu 48	0	0	2	0	2	Ralstonia insidiosa (KJ848549)	97	β-Proteobacteria
	SPG_otu 49	0	2	0	0	2	Christensenella minuta (NR112900)	92	Firmicutes
	SPG_otu 50	0	0	0	2	2	Clostridium hydrogeniformans (KR997583)	83	Marinimicrobia
	SPG_otu 51	0	0	0	2	2	Methanococcus voltae (NR074184)	77	Woesearchaeota
	SPG_otu 52	0	0	0	2	2	Desulfobulbus elongatus (NR029305)	96	δ-Proteobacteria
	SPG_otu 53	0	0	0	2	2	Nitratifractor salsuginis (NR074430)	99	ε-Proteobacteria
	SPG_otu 54	0	0	0	2	2	Marinobacter hydrocarbonoclasticus (EU652043)	95	γ-Proteobacteria
	SPG_otu 55	0	0	0	2	2	Candidatus Arcobacter sulfidicus (AY035822)	94	ε-Proteobacteria
	SPG_otu 56	0	0	0	2	2	Sulfurimonas autotrophica (NR074451)	95	ε-Proteobacteria
	SPG_otu 57	0	0	0	2	2	Marinobacter adhaerens (KU058181)	99	γ-Proteobacteria
	SPG_otu 58	0	1	1	0	2	Ralstonia insidiosa (KT720194)	98	β-Proteobacteria
	SPG_otu 59	0	0	0	2	2	Halomonas venusta (LN794814)	100	γ-Proteobacteria
	SPG_otu 60	0	0	0	2	2	Arcobacter nitrofigilis (NR102873)	91	ε-Proteobacteria
	SPG_otu 71	2	0	0	0	2	Delftia tsuruhatensis (EF440614)	97	β-Proteobacteria
	SPG_otu 72	0	1	0	0	1	Aciditerrimonas ferrireducens (NR112972)	92	Actinobacteria
	SPG_otu 73	0	1	0	0	1	Ralstonia insidiosa (KT720187)	98	β-Proteobacteria
	SPG_otu 74	1	0	0	0	1	Thioreductor micantisoli (NR041022)	94	ε-Proteobacteria
	SPG_otu 75	0	1	0	0	1	Pandoraea thiooxydans (CP011568)	97	β-Proteobacteria
	SPG_otu 76	0	0	0	1	1	Ralstonia insidiosa (KT720187)	99	β-Proteobacteria
	SPG_otu 77	0	1	0	0	1	Ralstonia insidiosa (KT720194)	97	β-Proteobacteria
	SPG_otu 78	0	0	0	1	1	Ralstonia syzygii (NR040803)	93	β-Proteobacteria
	SPG_otu 79	0	0	1	0	1	Ralstonia insidiosa (KT720194)	97	β-Proteobacteria
	SPG_otu 80	0	1	0	0	1	Ralstonia solanacearum (KY119348)	99	β-Proteobacteria
	SPG_otu 81	0	1	0	0	1	Ralstonia solanacearum (KY119348)	99	β-Proteobacteria
	SPG_otu 82	0	1	0	0	1	Ralstonia solanacearum (KY119348)	97	β-Proteobacteria
	SPG_otu 83	0	1	0	0	1	Ralstonia solanacearum (KY119348)	99	β-Proteobacteria
	SPG_otu 84	0	0	0	1	1	Candidatus Arcobacter sulfidicus (AY035822)	94	ε-Proteobacteria
	SPG_otu 85	0	1	0	0	1	Ralstonia solanacearum (KY119348)	99	β-Proteobacteria
	SPG_otu 86	1	0	0	0	1	Thioreductor micantisoli (NR041022)	94	ε-Proteobacteria
	SPG_otu 87	0	0	0	1	1	Arcobacter bivalviorum (HE565358)	94	ε-Proteobacteria
	SPG_otu 88	0	1	0	0	1	Ralstonia insidiosa (KT720187)	99	β-Proteobacteria
	SPG_otu 89	0	1	0	0	1	Pandoraea thiooxydans (CP011568)	97	β-Proteobacteria
	SPG_otu 90	0	0	1	0	1	Ralstonia insidiosa (KT720194)	96	β-Proteobacteria
	SPG_otu 91	0	1	0	0	1	Ralstonia insidiosa (KT720194)	98	β-Proteobacteria
	SPG_otu 92	1	0	0	0	1	Sphingomonas leidyi (KT720196)	99	α-Proteobacteria
	SPG_otu 93	1	0	0	0	1	Sphingomonas leidyi (KT720196)	98	α-Proteobacteria
	SPG_otu 94	0	0	0	1	1	Sulfurovum lithotrophicum (CP011308)	96	ε-Proteobacteria
	Total	87	189	292	301	869
	mbsf: meters below the sea floor; OTU: operational taxonomic unit.
